# Supplementary material for: Nuclear SUN1 stabilizes endothelial cell junctions via microtubules to regulate blood vessel formation
Source: eLife. 2023 Mar 29;12:e83652. doi: 10.7554/eLife.83652 (PMC10059686; doi:10.7554/eLife.83652)
Supplement: Figure 1—figure supplement 1—source data 1. — DNA was extracted from mouse tail cuts. [file elife-83652-fig1-figsupp1-data1.zip]

Archive with 4 entries (3 files):
- Figure1-figure supplement 1-source data 1/
- Figure1-figure supplement 1-source data 1/Figure1-figure supplement 1-source data 1.tif
- Figure1-figure supplement 1-source data 1/Figure1-figure supplement 1-source data 1_annotated.tif
- Figure1-figure supplement 1-source data 1/Thumbs.db
