# Supplementary material for: Nuclear SUN1 stabilizes endothelial cell junctions via microtubules to regulate blood vessel formation
Source: eLife. 2023 Mar 29;12:e83652. doi: 10.7554/eLife.83652 (PMC10059686; doi:10.7554/eLife.83652)
Supplement: Figure 1—figure supplement 1—source data 2. — DNA was extracted from mouse lung tissue. [file elife-83652-fig1-figsupp1-data2.zip]

Archive with 4 entries (3 files):
- Figure1-figure supplement 1-source data 2/
- Figure1-figure supplement 1-source data 2/Figure1-figure supplement 1-source data 2.tif
- Figure1-figure supplement 1-source data 2/Figure1-figure supplement 1-source data 2_annotated.tif
- Figure1-figure supplement 1-source data 2/Thumbs.db
