# Supplementary material for: Nuclear SUN1 stabilizes endothelial cell junctions via microtubules to regulate blood vessel formation
Source: eLife. 2023 Mar 29;12:e83652. doi: 10.7554/eLife.83652 (PMC10059686; doi:10.7554/eLife.83652)
Supplement: Figure 4—figure supplement 1—source data 1. — Protein was extracted from human umbilical vein endothelial cells (HUVEC) with indicated siRNAs. Blot was probed for VE-cadherin (top band) and GAPDH (bottom band) as a loading control. Red box indicates lanes used for Figure 4—figure supplement 1B. [file elife-83652-fig4-figsupp1-data1.zip]

Archive with 3 entries (3 files):
- Figure 4-supplement 1 source data/Figure4-figure supplement 1-source data 1.tif
- Figure 4-supplement 1 source data/Figure4-figure supplement 1-source data 1_annotated.tif
- Figure 4-supplement 1 source data/Thumbs.db
