# Supplementary material for: Nuclear SUN1 stabilizes endothelial cell junctions via microtubules to regulate blood vessel formation
Source: eLife. 2023 Mar 29;12:e83652. doi: 10.7554/eLife.83652 (PMC10059686; doi:10.7554/eLife.83652)
Supplement: Figure 6—figure supplement 2—source data 1. — Protein was extracted from human umbilical vein endothelial cells (HUVEC) with indicated siRNAs and treatments. Blots were probed for RhoA from whole cell lysates (Total RhoA, right blot) or following RBD pulldown (RhoA-GTP, left blot). Thrombin treatment was used as positive control and serum starvation was used as a negative control. Red boxes indicate portions of blots used for Figure 6—figure supplement 2D. [file elife-83652-fig6-figsupp2-data1.zip]

Archive with 3 entries (3 files):
- Figure 6-supplement 2 source data/Figure6-figure supplement 2-source data 1.png
- Figure 6-supplement 2 source data/Figure6-figure supplement 2-source data 1_annotated.tif
- Figure 6-supplement 2 source data/Thumbs.db
