# Supplementary material for: Nuclear SUN1 stabilizes endothelial cell junctions via microtubules to regulate blood vessel formation
Source: eLife. 2023 Mar 29;12:e83652. doi: 10.7554/eLife.83652 (PMC10059686; doi:10.7554/eLife.83652)
Supplement: Figure 6—figure supplement 3—source data 1. — Protein was extracted from human umbilical vein endothelial cells (HUVEC) with indicated siRNAs. Blot was probed for GEF-H1 (labeled GEF-H1 in source file). Total protein from transfer was used as a loading control (labeled total protein in source file). Red boxes indicate portions of blots used for Figure 6—figure supplement 3A. [file elife-83652-fig6-figsupp3-data1.zip]

Archive with 5 entries (5 files):
- Figure 6-supplement 3 source data/Figure6-figure supplement 3-source data 1_GEF-H1.tif
- Figure 6-supplement 3 source data/Figure6-figure supplement 3-source data 1_GEF-H1_annotated.tif
- Figure 6-supplement 3 source data/Figure6-figure supplement 3-source data 1_total protein.tif
- Figure 6-supplement 3 source data/Figure6-figure supplement 3-source data 1_total protein_annotated.tif
- Figure 6-supplement 3 source data/Thumbs.db
